# Supplementary material for: The Association Between the Triglyceride–Glucose Index and the Risk of Cardiovascular Disease in Patients with Type 2 Diabetes Mellitus: A Cross-Sectional Study
Source: Life (Basel). 2025 Sep 26;15(10):1519. doi: 10.3390/life15101519 (PMC12564990; doi:10.3390/life15101519)
Supplement: Supplementary file 1 [file life-15-01519-s001.zip]

Archive with 1 entries (1 files):
- life-3874251-supplementary.pdf
